# Supplementary material for: Absence of Depressive and Anxious Behavior with Genetic Dysregulation in Adult C57Bl/6J Mice after Prenatal Exposure to Ionizing Radiation
Source: Int J Mol Sci. 2023 May 9;24(10):8466. doi: 10.3390/ijms24108466 (PMC10217960; doi:10.3390/ijms24108466)
Supplement: Supplementary file 1 [file ijms-24-08466-s001.zip]

Archive with 1 entries (1 files):
- ijms-2354351-Supplementary Materials.pdf
